# Supplementary material for: Immunoreactive Trypsinogen and Free Carnitine Changes on Newborn Screening after Birth in Patients Who Develop Type 1 Diabetes
Source: Nutrients. 2021 Oct 19;13(10):3669. doi: 10.3390/nu13103669 (PMC8538382; doi:10.3390/nu13103669)
Supplement: Supplementary file 1 [file nutrients-13-03669-s001.zip]

Archive with 1 entries (1 files):
- nutrients-1389313-supplementary.pdf
